# Supplementary material for: Comparative transcriptomics of leaves of five mulberry accessions and cataloguing structural and expression variants for future prospects
Source: PLoS One. 2021 Jul 14;16(7):e0252246. doi: 10.1371/journal.pone.0252246 (PMC8279327; doi:10.1371/journal.pone.0252246)
Supplement: S1 Table — (XLS) [file pone.0252246.s001.xls]

## Sheet: Assembly stats
S1 Table. showing stats of assemblies from different assemblers
	Trinity	SOAP	Transabyss	CLC
Min sequence length	201	24	200	27
Max sequence length	20750	11583	24279	14719
Average sequence length	914.54	181.65	505.91	532.2
Median sequence length	446	121	336	369
N25 length	2863	589	1260	1273
N50 length	1745	232	605	592
N75 length	748	130	335	360
N90 length	326	86	244	274
N95 length	257	73	220	241
As	29.06 %	29.06 %	29.06 %	29.06 %
Ts	29.02 %	29.02 %	29.02 %	29.02 %
Gs	21.09 %	21.09 %	21.09 %	21.09 %
Cs	20.83 %	20.83 %	20.83 %	20.83 %
(A + T)s	58.08 %	58.08 %	58.08 %	58.08 %
(G + C)s	41.92 %	41.92 %	41.92 %	41.92 %

## Sheet: Genotypes' comparative account
	Morus serrata	Morus laevigata	Morus indica (Kanva 2)	Morus indica (Victory 1)
Habit	Hilly area, Evergreen	Wide zones, Coastal too	Cultivated (Rainfed)	Cultivated (Irrigated)
Leaves	Broadly ovate-cordate, Acuminate, Lobed.	Unlobed, Ovate	Unlobed, Broadly Ovate	Ovate
	Acuminate, Pubescent	Pubescent, thick	Thick, Smooth	Thick, Glossy, Smooth
	Long Trichomes	Short trichomes	Rare	Rare
	Sunken Stomata	Sunken stomata	High stomatal index	High stomatal index
	Idioblast large	Ideoblast smaller	Ideoblast smaller	Ideoblast smaller
	Ideoblast less frequent	Ideoblast more frequent	Ideoblas less frequent	Ideoblas less frequent
Root	Tap root, later adventitious, very deep	Tap root, later adventitious	Tap root, Later adventitious	Tap root, Later adventitious
Flower	Flowers dioecious	Flowers dioecious	Flowers dioecious	Flowers dioecious
	Male spike 2.5-5.0 cm	Male spike, longest
	Female spike shorter	Female spike smaller
Fruit	Fruit long, purple, sweet, edible	Longest fruit of all Mulberry	Fruit small	Fruit small
Agronomic Traits	Cold, drought and disease resistance	Drought tolerant	Susceptible to pest and drought	Susceptible to pest and drought
	Higher leaf thickness	Thick leaf	Thick Leaves	Thick Leaves
	Greater leaf moisture content	Greater moisture retention	Greater Moistre content	Greater Moistre content
	Resistant to Phyllactinia corylea.	Resistant to Phyllactinia corylea.	Susceptible to Leaf roller pest
	Frost tolerant	Termite and powdery mildew resistant, Salt tolerant	Drought susceptible	Drought susceptible
Economic Usage	Fodder, Timber, Furniture, Toys, Troughs and Butts for guns.	Fodder, Timber, Furniture,	Silkworm rearing	Silkworm rearing
	Feeding silkworms raely	Feeding silkworms raely
