# Supplementary material for: Comparative transcriptomics of leaves of five mulberry accessions and cataloguing structural and expression variants for future prospects
Source: PLoS One. 2021 Jul 14;16(7):e0252246. doi: 10.1371/journal.pone.0252246 (PMC8279327; doi:10.1371/journal.pone.0252246)
Supplement: S2 Table — (XLS) [file pone.0252246.s002.xls]

## Sheet: Sheet1
S2 Table. Annotation of the selected genes for qPCR validation
S.No.	Assembly IDs	Gene ID in Morus database	Annotation
1	c8555_g1_i2	Morus018966	Cytochrome P450 71A1
2	c31586_g1_i1	Morus003231	putative aquaporin PIP1-4
3	c24691_g2_i1	Morus001314	AP2-like ethylene-responsive transcription factor AIL1
4	c29817_g1_i1	Morus027832	UDP-glycosyltransferase 74F2
5	c30253_g1_i3	Morus020805	putative ubiquitin-conjugating enzyme E2 37
6	c40648_g1_i1	Morus013816	Zinc finger CCCH domain-containing protein 17
7	c27976_g3_i1	Morus014999	transcription factor bHLH162
8	c30795_g1_i7	Morus002089	putative S-acyltransferase
9	c32186_g1_i1	Morus024808	Short-chain dehydrogenase/reductase family 42E member 1
