# Supplementary material for: Comparative transcriptomics of leaves of five mulberry accessions and cataloguing structural and expression variants for future prospects
Source: PLoS One. 2021 Jul 14;16(7):e0252246. doi: 10.1371/journal.pone.0252246 (PMC8279327; doi:10.1371/journal.pone.0252246)
Supplement: S3 Table — Pearson’s coorelation coefficient was calculated for these two data sets and given in the separate column. (XLSX) [file pone.0252246.s003.xlsx]

## Sheet: matrix.TMM.fpkm
	Real time qPCR (Normalized)				RNA-seq (Normalized)				Pearson correlation
	K2	V1	ML	MS	K2	V1	ML	MS
c8555	1	0.998774	0.975196	0.865915	1	0.27461	0.0729314	0	0.592651
c24691	1	2.27188	2.91752	1.36006	0	0.611357	1	0.478858	0.939539
c27976	1	1.87556	2.97905	3.93279	0.0149932	0.33303	0.347115	1	0.918807
c29817	1	1.01378	2.32541	0.0740197	0.647396	1	0.949328	0.49972	0.733611
c30253	1	2.52962	7.823	1.00312	0	0.455619	1	0.479599	0.876281
c30795	1	1.66218	2.01049	1.05195	0.15299	0.562235	1	0	0.976322
c31586	1	0.644234	0.854848	0.501378	0.188583	0.238691	1	0.656775	-0.145187
c32186	1	0.937735	3.28927	1.13993	0	0.111209	1	0.286412	0.977243
c40648	1	2.80662	4.49568	1.85074	0.0497447	0.228446	1	0.742815	0.720588
